# Supplementary material for: dfrA thyA Double Deletion in para-Aminosalicylic Acid-Resistant Mycobacterium tuberculosis Beijing Strains
Source: Antimicrob Agents Chemother. 2016 May 23;60(6):3864–7. doi: 10.1128/AAC.00253-16 (PMC4879365; doi:10.1128/AAC.00253-16)
Supplement: Supplemental material [file AAC.00253-16_zac006165228sd2.xlsx]

## Sheet: Overview of strains 
Public ID	Accession no.	Location of isolation	Patient origin	Date of isolation	thyX mutations	Mutations in other folate resistance genes (folC, Rv2671 & folP1)	PAS DST result	Other phenotypic DST results
								Resistant	Susceptible
Mtb97	SRR1952721	Australia	China, Hong Kong	2007	-16 C/T	wt	R	RIF, INH, EMB, STM, PZA	OFL, AMK, CAP, ETH
Mtb78	SRX1215328	Australia	China, Tibet	2009	-16 C/T	wt	R	RIF, INH, STM, PZA, OFL	AMK, CAP, ETH
Mtb21	SRX1216911	Australia	South Korea	2011	wt	wt	R	RIF, INH, STM, PZA	EMB, AMK, CAP, OFL, ETH
CL12257	ERS400945	Anhui, China		before 2010	-4 C/T	wt	R	RIF, INH, EMB, STM, KM, OFL
PH1462_CA133M_1	ERS519176	Lima, Peru		2011-04-23	-16 C/T	wt	R	RIF, INH, EMB, STM, PZA	KM, CAP, CIP, ETH, CYC
PH107_CA033M_1	ERS519051	Lima, Peru		2011-05-19	-16 C/T	wt	S	RIF, INH, EMB, STM	PZA, KM, CAP, CIP, ETH, CYC
PH234_LS036M_1	ERS519067	Lima, Peru		2011-04-26	-16 C/T	wt	R	RIF, INH, EMB, STM, PZA	KM, CAP, CIP, ETH, CYC
PP4126_8_CA0412608	ERS518748	Lima, Peru		2008-10-24	wt	wt	S	RIF, INH, EMB, STM, CIP, ETH	PZA, KM, CAP, CYC
PP725_9_CA0072509	ERS518765	Lima, Peru		2009-03-02	wt	wt	S	RIF, INH, EMB, STM, CIP	PZA, KM, CAP, ETH, CYC
	wt=wild-type
